# Supplementary material for: Trimetallic Fe-Zn-Mn (Oxy)Hydroxide-Enhanced Coffee Biochar for Simultaneous Phosphate and Ammonium Recovery and Recycling
Source: Nanomaterials (Basel). 2025 Jun 2;15(11):849. doi: 10.3390/nano15110849 (PMC12157899; doi:10.3390/nano15110849)
Supplement: Supplementary file 1 [file nanomaterials-15-00849-s001.zip]

Archive with 3 entries (2 files):
- nanomaterials-3631424-supplementary/
- nanomaterials-3631424-supplementary/nanomaterials-3631424-supplementary.docx
- nanomaterials-3631424-supplementary/nanomaterials-3631424-supplementary.pdf
